# Supplementary material for: Does Digital Nature Enhance Social Aspirations? An Experimental Study
Source: Int J Environ Res Public Health. 2020 Feb 24;17(4):1454. doi: 10.3390/ijerph17041454 (PMC7068908; doi:10.3390/ijerph17041454)
Supplement: Supplementary file 1 [file ijerph-17-01454-s001.zip]

Archive with 1 entries (1 files):
- WildSpacious.mp4
